# Supplementary material for: Almond (Prunus dulcis) Bagasse as a Source of Bioactive Compounds with Antioxidant Properties: An In Vitro Assessment
Source: Antioxidants (Basel). 2023 Jun 7;12(6):1229. doi: 10.3390/antiox12061229 (PMC10295057; doi:10.3390/antiox12061229)
Supplement: Supplementary file 1 [file antioxidants-12-01229-s001.zip]

Archive with 2 entries (2 files):
- Supplementary_Figures.zip
- Supplementary_Tables.zip
